# Supplementary material for: Relationship of Effective Circulating Volume with Sublingual Red Blood Cell Velocity and Microvessel Pressure Difference: A Clinical Investigation and Computational Fluid Dynamics Modeling
Source: J Clin Med. 2022 Aug 20;11(16):4885. doi: 10.3390/jcm11164885 (PMC9410298; doi:10.3390/jcm11164885)
Supplement: Supplementary file 1 [file jcm-11-04885-s001.zip]

Archive with 1 entries (1 files):
- jcm-1836896-supplementary.pdf
